# Supplementary material for: Synthesis, Crystal Structure, Spectral Characterization and Antifungal Activity of Novel Phenolic Acid Triazole Derivatives
Source: Molecules. 2023 Oct 7;28(19):6970. doi: 10.3390/molecules28196970 (PMC10574244; doi:10.3390/molecules28196970)
Supplement: Supplementary file 1 [file molecules-28-06970-s001.zip]

Archive with 1 entries (1 files):
- molecules-2566989-supplementary.pdf
